# Supplementary material for: Role of Starch Accumulation at the Mature Green Stage in Shaping Tomato Fruit Quality
Source: Plants (Basel). 2026 Apr 29;15(9):1364. doi: 10.3390/plants15091364 (PMC13164892; doi:10.3390/plants15091364)
Supplement: Supplementary file 1 [file plants-15-01364-s001.zip]

Archive with 1 entries (1 files):
- plants-4239105-supplementary.pdf
